# Supplementary material for: Contamination of hybrid hernia meshes compared to bioresorbable Phasix™ Mesh in a rabbit subcutaneous implant inoculation model
Source: Ann Med Surg (Lond). 2019 Aug 13;46:12–6. doi: 10.1016/j.amsu.2019.08.004 (PMC6710816; doi:10.1016/j.amsu.2019.08.004)
Supplement: Multimedia component 1 [file mmc1.xml]

<?xml version="1.0" encoding="utf-8" standalone="no"?>
<data>
  <datasets>
    <author>amit.badhwar@bd.com</author>
    <type>0</type>
    <dataset>
      <value>6</value>
      <reason>Other (please explain)</reason>
      <comments>Other</comments>
    </dataset>
  </datasets>
</data>
